# Supplementary material for: Modulation of intestinal health and metabolism by dietary Portulaca oleracea L. extract enhances growth performance, immune function, and meat quality in Wenchang chickens
Source: Poult Sci. 2025 Nov 12;105(1):106098. doi: 10.1016/j.psj.2025.106098 (PMC12666711; doi:10.1016/j.psj.2025.106098)
Supplement: Supplementary file 2 [file mmc2.xlsx]

## Sheet: Sheet1
	Compound Name	Match Result Name	Formula	CAS	Adduct	m/z (Apex)	RT (Measured)	Lib Match Name	Fragment 1	Fragment 2	Fragment 3	Fragment 4
1	3,5-Dicaffeoylquinic acid	3,5-Dicaffeoylquinic acid@RT 11.48	C25H24O12	2450-53-5	M-H	515.12	11.48	3,5-Dicaffeoylquinic acid 异绿原酸A	191.0561	353.0876	191.0561	353.0876
2	4-Methoxysalicylic acid	4-Methoxysalicylic acid@RT 2.63	C8H8O4	2237-36-7	M-H	167.035	2.63	4-Methoxysalicylic acid 4-甲氧基水杨酸	N/S	123.0454	N/S	123.0454
3	Abscisic acid	Abscisic acid@RT 8.46	C15H20O4	14375-45-2	M+H	265.144	8.46	Abscisic acid 脱落酸	135.0802	N/S	135.0802	N/S
4	Adenosine	Adenosine@RT 1.24	C10H13N5O4	58-61-7	M+H	268.104	1.24	Adenosine 腺苷	136.0616	85.0284	136.0616	85.0284
5	Aloeemodin	Aloeemodin@RT 16.74	C15H10O5	481-72-1	M-H	269.046	16.6	ALOE-EMODIN 芦荟大黄素	183.0445	N/S	183.0445	N/S
6	alpha-Linolenic acid	alpha-Linolenic acid@RT 28.79	C18H30O2	463-40-1	M+H	279.232	28.79	α-Linolenic acid α-亚麻酸	95.0854	67.0541	95.0854	67.0541
7	Apigenin 7-glucuronide	Apigenin 7-glucuronide@RT 13.61	C21H18O11	29741-09-1	M-H	445.078	13.6	Apigenin 7-O-glucuronide 芹菜素-7-O-葡萄糖醛酸苷	N/S	269.0455	N/S	269.0455
8	Apigenin 7-glucuronide	Apigenin 7-glucuronide@RT 13.61	C21H18O11	29741-09-1	M+H	447.092	13.61	Apigenin 7-O-glucuronide 芹菜素-7-O-葡萄糖醛酸苷	N/S	271.0597	N/S	271.0597
9	Apigenin 7-O-β-glucoside	Apigenin 7-O-β-glucoside@RT 10.6	C21H20O10	578-74-5	M+H	433.113	10.6	Apigenin 7-O-β-glucoside 芹甙元-7-葡萄糖苷	N/S	271.0609	N/S	271.0609
10	Astragalin	Astragalin@RT 11.94	C21H20O11	480-10-4	M-H	447.094	11.94	Astragalin 紫云英苷	284.0327	227.0348	284.0327	227.0348
11	Astragalin	Astragalin@RT 11.94	C21H20O11	480-10-4	M+H	449.108	11.95	Astragalin 紫云英苷	287.0551	N/S	287.0551	N/S
12	Astragaloside IV	Astragaloside IV@RT 19.26	C41H68O14	83207-58-3	M+COOH	829.46	19.26	Astragaloside IV 黄芪甲苷	89.0247	N/S	89.0247	N/S
13	Astringin	Astringin@RT 16.06	C20H22O9	N/A	M-H	405.12	16.06	Astringin 白皮杉醇葡萄糖苷	243.0665	N/S	243.0665	N/S
14	Berberine	Berberine@RT 15.33	C20H18NO4	2086-83-1	M+	336.123	15.33	Berberine 小檗碱	278.081	292.0966	278.081	292.0966
15	Citric acid	Citric acid@RT 1.25	C6H8O7	77-92-9	M-H	191.02	1.25	Citric acid 柠檬酸	111.0089	87.0089	111.0089	87.0089
16	Coumarin	Coumarin@RT 9.39	C9H6O2	91-64-5	M+H	147.044	9.39	Coumarin 香豆素	103.0539	N/S	103.0539	N/S
17	Cynaroside	Cynaroside@RT 11.94	C21H20O11	5373-11-05	M-H	447.094	11.94	Cynaroside 木犀草苷	151.0038	285.0409	151.0038	285.0409
18	Cynaroside	Cynaroside@RT 11.94	C21H20O11	480-10-4	M+H	449.108	11.95	Cynaroside 木犀草苷	153.0187	287.0551	153.0187	287.0551
19	Emodin	Emodin@RT 16.77	C15H10O5	518-82-1	M-H	269.046	16.6	Emodin 大黄素	N/S	225.0547	N/S	225.0547
20	Epiberberine	Epiberberine@RT 15.33	C20H18NO4	6873-09-02	M+	336.123	15.33	Epiberberine 表小檗碱	320.0916	292.0966	320.0916	292.0966
21	Fumaric acid	Fumaric acid@RT 1.21	C4H4O4	110-17-8	M-H	115.004	1.21	Fumaric acid 富马酸	71.0139	N/S	71.0139	N/S
22	Gallic acid	Gallic acid@RT 1.62	C7H6O5	149-91-7	M-H	169.014	1.62	Gallic acid 没食子酸	N/S	125.0245	N/S	125.0245
23	Genistin	Genistin@RT 10.6	C21H20O10	529-59-9	M+H	433.113	10.6	Genistin 染料木苷	271.0609	N/S	271.0609	N/S
24	Guanine	Guanine@RT 1.26	C5H5N5O	73-40-5	M+H	152.057	1.26	Guanine 鸟嘌呤	110.0347	135.03	110.0347	135.03
25	Guanosine	Guanosine@RT 1.28	C10H13N5O5	118-00-3	M+H	284.099	1.28	Guanosine 鸟苷	110.0346	152.0565	110.0346	152.0565
26	Isochlorogenic acid C	Isochlorogenic acid C@RT 11.48	C25H24O12	57378-72-0	M-H	515.12	11.48	Isochlorogenic acid C 异绿原酸C	353.0876	135.0452	353.0876	135.0452
27	Isoquercitrin	Isoquercitrin@RT 10.78	C21H20O12	21637-25-2	M-H	463.089	10.78	Isoquercitrin 异槲皮苷	300.0279	271.0238	300.0279	271.0238
28	Isoquercitrin	Isoquercitrin@RT 10.78	C21H20O12	21637-25-2	M+H	465.103	10.79	Isoquercitrin 异槲皮苷	303.0499	N/S	303.0499	N/S
29	Isorhamnetin	Isorhamnetin@RT 14.33	C16H12O7	480-19-3	M-H	315.051	14.33	Isorhamnetin 异鼠李素	300.0277	151.0033	300.0277	151.0033
30	Isovitexin	Isovitexin@RT 10.6	C21H20O10	29702-25-8	M+H	433.113	10.6	Isovitexin 异牧荆素	313.0706	283.0602	313.0706	283.0602
31	Kaempferitrin	Kaempferitrin@RT 11.27	C27H30O14	N/A	M-H	577.156	11.27	Kaempferitrin 山奈苷	431.0987	285.0405	431.0987	285.0405
32	Kaempferol	Kaempferol@RT 14.93	C15H10O6	520-18-3	M+H	287.055	14.92	Kaempferol 山奈酚	153.0181	N/S	153.0181	N/S
33	Kaempferol 3-glucorhamnoside	Kaempferol 3-glucorhamnoside@RT 10.8	C27H30O15	40437-72-7	M-H	593.152	10.8	Kaempferol 3-glucorhamnoside 百蕊草素I	284.0327	N/S	284.0327	N/S
34	Kaempferol-3-O-rutinoside	Kaempferol-3-O-rutinoside@RT 8.68	C27H30O15	17650-84-9	M+H	595.166	8.67	Kaempferol-3-O-rutinoside 莰菲醇-3-O-芸香糖苷	N/S	85.028	N/S	85.028
35	Kaempferol-7-O-beta-D-glucopyranoside	Kaempferol-7-O-beta-D-glucopyranoside@RT 11.94	C21H20O11	16290-07-6	M-H	447.094	11.94	Kaempferol-7-O-beta-D-glucopyranoside 山奈酚-7-O-Β-D-葡萄糖苷	285.0409	151.0038	285.0409	151.0038
36	Kaempferol-7-O-beta-D-glucopyranoside	Kaempferol-7-O-beta-D-glucopyranoside@RT 11.94	C21H20O11	16290-07-6	M+H	449.108	11.95	Kaempferol-7-O-beta-D-glucopyranoside 山奈酚-7-O-Β-D-葡萄糖苷	287.0551	153.0187	287.0551	153.0187
37	L-Tryptophan	L-Tryptophan@RT 4.38	C11H12N2O2	73-22-3	M+H	205.097	4.38	L-Tryptophan L-色氨酸	118.065	146.0599	118.065	146.0599
38	Luteolin	Luteolin@RT 14.93	C15H10O6	491-70-3	M+H	287.055	14.92	Luteolin 木犀草素	153.0181	135.0439	153.0181	135.0439
39	L-Valine	L-Valine@RT 1.24	C5H11NO2	72-18-4	M+H	118.086	1.24	L-Valine L-缬氨酸	N/S	72.0807	N/S	72.0807
40	Methyl 4-hydroxy-3-methoxycinnamate	Methyl 4-hydroxy-3-methoxycinnamate@RT 13.28	C11H12O4	2309-07-01	M+H	209.081	13.28	Methyl 4-hydroxy-3-methoxycinnamate 阿魏酸甲酯	177.0546	N/S	177.0546	N/S
41	Naringenin	Naringenin@RT 16.43	C15H12O5	480-41-1	M-H	271.062	16.43	Naringenin 柚皮素	151.0037	119.0503	151.0037	119.0503
42	Naringenin chalcone	Naringenin chalcone@RT 16.43	C15H12O5	73692-50-9	M-H	271.062	16.43	Naringenin chalcone 柚皮素查耳酮	227.0723	119.0503	227.0723	119.0503
43	Nicotinic acid	Nicotinic acid@RT 1.24	C6H5NO2	59-67-6	M+H	124.039	1.24	Nicotinic acid 烟酸	96.0443	80.0494	96.0443	80.0494
44	Oxyberberine	Oxyberberine@RT 13.95	C20H17NO5	549-21-3	M+H	352.118	13.95	Oxyberberine 氧化小檗碱	324.1245	N/S	324.1245	N/S
45	p-Coumaric acid	p-Coumaric acid@RT 9.38	C9H8O3	501-98-4	M-H	163.04	9.38	p-Coumaric acid 反式-4-羟基肉桂酸	93.0348	119.0502	93.0348	119.0502
46	Phloretin	Phloretin@RT 12.85	C15H14O5	60-82-2	M+H	275.091	12.85	Phloretin 根皮素	107.049	169.0497	107.049	169.0497
47	Phloridzin	Phloridzin@RT 12.84	C21H24O10	60-81-1	M-H	435.13	12.84	Phloridzin 根皮苷	273.0772	167.0352	273.0772	167.0352
48	p-Hydroxy-cinnamic acid	p-Hydroxy-cinnamic acid@RT 9.38	C9H8O3	7400-08-0	M-H	163.04	9.38	p-Hydroxy-cinnamic acid 对羟基肉桂酸	119.0502	93.0348	119.0502	93.0348
49	Quercetin	Quercetin@RT 14.97	C15H10O7	117-39-5	M-H	301.036	14.97	Quercetin 槲皮素	151.0037	178.9985	151.0037	178.9985
50	Quercetin 3-O-beta-D-Glucuronide	Quercetin 3-O-beta-D-Glucuronide@RT 10.9	C21H18O13	N/A	M-H	477.068	10.9	Quercetin 3-O-β-D-Glucuronide 槲皮素-3-葡萄糖醛酸苷	151.0038	301.0355	151.0038	301.0355
51	Quercetin 3-O-beta-D-Glucuronide	Quercetin 3-O-beta-D-Glucuronide@RT 10.9	C21H18O13	N/A	M+H	479.082	10.89	Quercetin 3-O-β-D-Glucuronide 槲皮素-3-葡萄糖醛酸苷	N/S	303.0497	N/S	303.0497
52	Quercetin 7-rhamnoside	Quercetin 7-rhamnoside@RT 11.94	C21H20O11	22007-72-3	M-H	447.094	11.94	Quercetin 7-rhamnoside 白前苷B	301.0356	N/S	301.0356	N/S
53	Quercitrin	Quercitrin@RT 11.94	C21H20O11	522-12-3	M-H	447.094	11.94	Quercitrin 槲皮甙	300.0277	271.025	300.0277	271.025
54	Rutin	Rutin@RT 10.61	C27H30O16	153-18-4	M-H	609.146	10.61	Rutin 芦丁	N/S	300.0274	N/S	300.0274
55	Rutin	Rutin@RT 10.61	C27H30O16	153-18-4	M+H	611.161	10.61	Rutin 芦丁	303.0496	N/S	303.0496	N/S
56	Uridine	Uridine@RT 1.25	C9H12N2O6	58-96-8	M-H	243.062	1.25	Uridine 尿苷	152.0353	200.0568	152.0353	200.0568
57	Vitexin	Vitexin@RT 10.6	C21H20O10	3681-93-4	M+H	433.113	10.6	Vitexin 牡荆素	N/S	313.0706	N/S	313.0706
